# Supplementary material for: The nerve conduction variables in relation to academic performance among male medical students at King Saud bin Abdulaziz University for Health Sciences: an exploratory observational study
Source: Front Hum Neurosci. 2026 Jun 11;20:1855183. doi: 10.3389/fnhum.2026.1855183 (PMC13294437; doi:10.3389/fnhum.2026.1855183)
Supplement: Supplementary file 1 [file Table_1.XLSX]

## Sheet: Sheet1
Correlations
			Uni GPA	HS GPA	GAT	SAAT	Age	BMI	B BEL (s)	B BWL (s)	B BL (s)	B BV (m/s)	D BEL (s)	D BWL (s)	D BL (s)	D BV (m/s)	avg pegboard time (s)	A BEL (s)	A BWL (s)	A BL (m/s)	A BV (m/s)	avg avg reaction time (ms)
Spearman's rho	Uni GPA	Correlation Coefficient	1	0.148833	0.164042	.273*	-.291*	0.00311206	0.0499485	-0.0183166	0.0386672	-0.0243633	-0.00864984	-0.0903239	0.138643	-0.0841194	0.0796343	0.0518707	0.0167262	0.124869	-0.0144336	-0.085572
		Sig. (2-tailed)		0.282778	0.235899	0.0459364	0.0326622	0.982182	0.719834	0.895411	0.781319	0.861182	0.950502	0.515989	0.317401	0.54534	0.567046	0.709519	0.904448	0.368305	0.917496	0.538396
		N	54	54	54	54	54	54	54	54	54	54	54	54	54	54	54	54	54	54	54	54
	HS GPA	Correlation Coefficient	0.148833	1	.409**	0.119844	-0.0824503	0.170265	-0.173877	-0.117272	-0.033268	0.197485	-0.222485	-.319*	0.125862	0.0526535	-0.1649	-0.241177	-.291*	0.0943717	0.0922011	0.0482858
		Sig. (2-tailed)	0.282778		0.00214167	0.388038	0.553371	0.218352	0.208595	0.398377	0.811249	0.152317	0.105877	0.0186896	0.36448	0.705333	0.233424	0.078944	0.0327518	0.497279	0.507268	0.728797
		N	54	54	54	54	54	54	54	54	54	54	54	54	54	54	54	54	54	54	54	54
	GAT	Correlation Coefficient	0.164042	.409**	1	0.149034	-0.128178	0.122918	0.108673	0.183538	-0.0334685	0.120263	0.138584	0.0805581	0.108141	0.015094	0.188486	0.103239	0.100974	0.0812783	0.0517179	-0.1501
		Sig. (2-tailed)	0.235899	0.00214167		0.282122	0.355649	0.375892	0.434087	0.184019	0.810133	0.38637	0.317609	0.562542	0.436355	0.913735	0.172269	0.45755	0.467529	0.559043	0.710337	0.278655
		N	54	54	54	54	54	54	54	54	54	54	54	54	54	54	54	54	54	54	54	54
	SAAT	Correlation Coefficient	.273*	0.119844	0.149034	1	-0.0665661	0.177827	.329*	0.189332	0.144196	-0.116557	0.205286	-0.0037305	0.229623	-0.16683	0.061812	.305*	0.137821	0.156132	-0.0954024	-0.0805105
		Sig. (2-tailed)	0.0459364	0.388038	0.282122		0.632477	0.198283	0.0151351	0.170318	0.298211	0.40128	0.136448	0.978642	0.0948608	0.227921	0.657028	0.0250946	0.320307	0.259565	0.492571	0.562774
		N	54	54	54	54	54	54	54	54	54	54	54	54	54	54	54	54	54	54	54	54
	Age	Correlation Coefficient	-.291*	-0.0824503	-0.128178	-0.0665661	1	-0.158497	-0.0729349	-0.0789068	0.0949852	-0.109124	-0.0120326	-0.069373	0.184923	-0.158679	0.0994552	0.023187	-0.122737	0.170441	-0.1931	0.0415752
		Sig. (2-tailed)	0.0326622	0.553371	0.355649	0.632477		0.25233	0.600197	0.570604	0.494474	0.432173	0.931184	0.618161	0.180675	0.251776	0.474288	0.867823	0.376601	0.217868	0.161815	0.765326
		N	54	54	54	54	54	54	54	54	54	54	54	54	54	54	54	54	54	54	54	54
	BMI	Correlation Coefficient	0.00311206	0.170265	0.122918	0.177827	-0.158497	1	0.255618	.293*	-0.0953851	0.142038	0.212382	0.14921	0.0798277	-0.0428443	0.0587977	0.260772	0.0743748	0.172016	-0.116602	0.160746
		Sig. (2-tailed)	0.982182	0.218352	0.375892	0.198283	0.25233		0.062101	0.0313266	0.49265	0.305579	0.123119	0.281545	0.566102	0.758376	0.672785	0.056841	0.593	0.213583	0.401095	0.245575
		N	54	54	54	54	54	54	54	54	54	54	54	54	54	54	54	54	54	54	54	54
	B BEL (s)	Correlation Coefficient	0.0499485	-0.173877	0.108673	.329*	-0.0729349	0.255618	1	.819**	.519**	-.449**	.852**	.693**	.343*	-.290*	0.0970933	.795**	.595**	.326*	-0.258301	-0.0961212
		Sig. (2-tailed)	0.719834	0.208595	0.434087	0.0151351	0.600197	0.062101		3.77782e-14	5.83132e-05	0.000654639	3.06124e-16	6.41245e-09	0.0110559	0.033715	0.484899	6.77971e-13	2.08259e-06	0.0161227	0.0593163	0.489302
		N	54	54	54	54	54	54	54	54	54	54	54	54	54	54	54	54	54	54	54	54
	B BWL (s)	Correlation Coefficient	-0.0183166	-0.117272	0.183538	0.189332	-0.0789068	.293*	.819**	1	0.0377567	-0.0352751	.777**	.834**	0.0936445	-0.0251673	-0.0423848	.693**	.716**	0.0573542	-0.0170451	-0.0978112
		Sig. (2-tailed)	0.895411	0.398377	0.184019	0.170318	0.570604	0.0313266	3.77782e-14		0.786346	0.80009	4.97769e-12	5.12561e-15	0.500614	0.856648	0.76089	6.14413e-09	1.17579e-09	0.680381	0.902635	0.481661
		N	54	54	54	54	54	54	54	54	54	54	54	54	54	54	54	54	54	54	54	54
	B BL (s)	Correlation Coefficient	0.0386672	-0.033268	-0.0334685	0.144196	0.0949852	-0.0953851	.519**	0.0377567	1	-.865**	.307*	0.0388907	.563**	-.546**	0.124207	.326*	0.00754904	.594**	-.531**	0.0685462
		Sig. (2-tailed)	0.781319	0.811249	0.810133	0.298211	0.494474	0.49265	5.83132e-05	0.786346		3.61797e-17	0.0238586	0.780087	9.52507e-06	1.91428e-05	0.370871	0.0161301	0.956794	2.23432e-06	3.54686e-05	0.622364
		N	54	54	54	54	54	54	54	54	54	54	54	54	54	54	54	54	54	54	54	54
	B BV (m/s)	Correlation Coefficient	-0.0243633	0.197485	0.120263	-0.116557	-0.109124	0.142038	-.449**	-0.0352751	-.865**	1	-0.250519	-0.0212843	-.461**	.720**	-0.120271	-0.230815	0.048455	-.545**	.729**	-0.00274469
		Sig. (2-tailed)	0.861182	0.152317	0.38637	0.40128	0.432173	0.305579	0.000654639	0.80009	3.61797e-17		0.0676824	0.878584	0.000453445	8.27373e-10	0.386339	0.093112	0.727883	2.0192e-05	4.10514e-10	0.984285
		N	54	54	54	54	54	54	54	54	54	54	54	54	54	54	54	54	54	54	54	54
	D BEL (s)	Correlation Coefficient	-0.00864984	-0.222485	0.138584	0.205286	-0.0120326	0.212382	.852**	.777**	.307*	-0.250519	1	.778**	.431**	-.338*	0.104609	.876**	.648**	.362**	-.280*	-0.119896
		Sig. (2-tailed)	0.950502	0.105877	0.317609	0.136448	0.931184	0.123119	3.06124e-16	4.97769e-12	0.0238586	0.0676824		4.42788e-12	0.00114035	0.0123481	0.451571	3.93694e-18	1.17804e-07	0.00722988	0.0406379	0.38783
		N	54	54	54	54	54	54	54	54	54	54	54	54	54	54	54	54	54	54	54	54
	D BWL (s)	Correlation Coefficient	-0.0903239	-.319*	0.0805581	-0.0037305	-0.069373	0.14921	.693**	.834**	0.0388907	-0.0212843	.778**	1	-0.114322	0.12003	-0.0106797	.695**	.857**	-0.0856124	0.0853977	-0.103536
		Sig. (2-tailed)	0.515989	0.0186896	0.562542	0.978642	0.618161	0.281545	6.41245e-09	5.12561e-15	0.780087	0.878584	4.42788e-12		0.410431	0.387298	0.938906	5.42131e-09	1.36633e-16	0.538204	0.539227	0.456252
		N	54	54	54	54	54	54	54	54	54	54	54	54	54	54	54	54	54	54	54	54
	D BL (s)	Correlation Coefficient	0.138643	0.125862	0.108141	0.229623	0.184923	0.0798277	.343*	0.0936445	.563**	-.461**	.431**	-0.114322	1	-.808**	0.0604617	.351**	-0.172706	.835**	-.670**	-0.024341
		Sig. (2-tailed)	0.317401	0.36448	0.436355	0.0948608	0.180675	0.566102	0.0110559	0.500614	9.52507e-06	0.000453445	0.00114035	0.410431		1.58614e-13	0.664069	0.00929149	0.211724	4.25959e-15	2.96778e-08	0.861308
		N	54	54	54	54	54	54	54	54	54	54	54	54	54	54	54	54	54	54	54	54
	D BV (m/s)	Correlation Coefficient	-0.0841194	0.0526535	0.015094	-0.16683	-0.158679	-0.0428443	-.290*	-0.0251673	-.546**	.720**	-.338*	0.12003	-.808**	1	-0.0579771	-0.218367	0.22312	-.743**	.896**	0.0423869
		Sig. (2-tailed)	0.54534	0.705333	0.913735	0.227921	0.251776	0.758376	0.033715	0.856648	1.91428e-05	8.27373e-10	0.0123481	0.387298	1.58614e-13		0.677099	0.112665	0.104858	1.21804e-10	5.07289e-20	0.760878
		N	54	54	54	54	54	54	54	54	54	54	54	54	54	54	54	54	54	54	54	54
	avg pegboard time (s)	Correlation Coefficient	0.0796343	-0.1649	0.188486	0.061812	0.0994552	0.0587977	0.0970933	-0.0423848	0.124207	-0.120271	0.104609	-0.0106797	0.0604617	-0.0579771	1	0.174788	-0.000495578	0.228586	-0.161124	-0.0779142
		Sig. (2-tailed)	0.567046	0.233424	0.172269	0.657028	0.474288	0.672785	0.484899	0.76089	0.370871	0.386339	0.451571	0.938906	0.664069	0.677099		0.206183	0.997162	0.0964032	0.244452	0.575476
		N	54	54	54	54	54	54	54	54	54	54	54	54	54	54	54	54	54	54	54	54
	A BEL (s)	Correlation Coefficient	0.0518707	-0.241177	0.103239	.305*	0.023187	0.260772	.795**	.693**	.326*	-0.230815	.876**	.695**	.351**	-0.218367	0.174788	1	.725**	.377**	-0.24929	-0.0483871
		Sig. (2-tailed)	0.709519	0.078944	0.45755	0.0250946	0.867823	0.056841	6.77971e-13	6.14413e-09	0.0161301	0.093112	3.93694e-18	5.42131e-09	0.00929149	0.112665	0.206183		5.46375e-10	0.00500718	0.0690867	0.72825
		N	54	54	54	54	54	54	54	54	54	54	54	54	54	54	54	54	54	54	54	54
	A BWL (s)	Correlation Coefficient	0.0167262	-.291*	0.100974	0.137821	-0.122737	0.0743748	.595**	.716**	0.00754904	0.048455	.648**	.857**	-0.172706	0.22312	-0.000495578	.725**	1	-0.258015	0.267798	-0.101898
		Sig. (2-tailed)	0.904448	0.0327518	0.467529	0.320307	0.376601	0.593	2.08259e-06	1.17579e-09	0.956794	0.727883	1.17804e-07	1.36633e-16	0.211724	0.104858	0.997162	5.46375e-10		0.0596076	0.0502562	0.463444
		N	54	54	54	54	54	54	54	54	54	54	54	54	54	54	54	54	54	54	54	54
	A BL (m/s)	Correlation Coefficient	0.124869	0.0943717	0.0812783	0.156132	0.170441	0.172016	.326*	0.0573542	.594**	-.545**	.362**	-0.0856124	.835**	-.743**	0.228586	.377**	-0.258015	1	-.846**	0.0612968
		Sig. (2-tailed)	0.368305	0.497279	0.559043	0.259565	0.217868	0.213583	0.0161227	0.680381	2.23432e-06	2.0192e-05	0.00722988	0.538204	4.25959e-15	1.21804e-10	0.0964032	0.00500718	0.0596076		8.47895e-16	0.659711
		N	54	54	54	54	54	54	54	54	54	54	54	54	54	54	54	54	54	54	54	54
	A BV (m/s)	Correlation Coefficient	-0.0144336	0.0922011	0.0517179	-0.0954024	-0.1931	-0.116602	-0.258301	-0.0170451	-.531**	.729**	-.280*	0.0853977	-.670**	.896**	-0.161124	-0.24929	0.267798	-.846**	1	-0.030418
		Sig. (2-tailed)	0.917496	0.507268	0.710337	0.492571	0.161815	0.401095	0.0593163	0.902635	3.54686e-05	4.10514e-10	0.0406379	0.539227	2.96778e-08	5.07289e-20	0.244452	0.0690867	0.0502562	8.47895e-16		0.82716
		N	54	54	54	54	54	54	54	54	54	54	54	54	54	54	54	54	54	54	54	54
	avg avg reaction time (ms)	Correlation Coefficient	-0.085572	0.0482858	-0.1501	-0.0805105	0.0415752	0.160746	-0.0961212	-0.0978112	0.0685462	-0.00274469	-0.119896	-0.103536	-0.024341	0.0423869	-0.0779142	-0.0483871	-0.101898	0.0612968	-0.030418	1
		Sig. (2-tailed)	0.538396	0.728797	0.278655	0.562774	0.765326	0.245575	0.489302	0.481661	0.622364	0.984285	0.38783	0.456252	0.861308	0.760878	0.575476	0.72825	0.463444	0.659711	0.82716
		N	54	54	54	54	54	54	54	54	54	54	54	54	54	54	54	54	54	54	54	54
*. Correlation is significant at the 0.05 level (2-tailed).
**. Correlation is significant at the 0.01 level (2-tailed).
Note: 95% confidence intervals for all correlations are available in the main text Tables 4, 5, and 6.
